# Supplementary material for: Evaluation of Pre-Pectoral Direct-to-Implant Breast Reconstruction with Post-Mastectomy Radiation: A Systematic Review and Meta-Analysis
Source: J Clin Med. 2025 Jul 15;14(14):5004. doi: 10.3390/jcm14145004 (PMC12295042; doi:10.3390/jcm14145004)
Supplement: Supplementary file 1 [file jcm-14-05004-s001.zip]

Archive with 2 entries (2 files):
- jcm-3643509-PRISMA checklist.pdf
- jcm-3643509-supplementary.pdf
